# Supplementary material for: Evaluation of the Biases in the Studies that Assess the Effects of the Great Recession on Health. A Systematic Review
Source: Int J Environ Res Public Health. 2019 Jul 11;16(14):2479. doi: 10.3390/ijerph16142479 (PMC6678595; doi:10.3390/ijerph16142479)
Supplement: Supplementary file 1 [file ijerph-16-02479-s001.zip]

Archive with 5 entries (4 files):
- Table S1.docx
- __MACOSX/
- __MACOSX/._Table S1.docx
- Figure S1.docx
- __MACOSX/._Figure S1.docx
